# Supplementary material for: A new semislug of the genus Laocaia (Gastropoda, Pulmonata, Helicarionidae) from Vietnam
Source: Zookeys. 2019 May 16;846:19–30. doi: 10.3897/zookeys.846.34372 (PMC6533233; doi:10.3897/zookeys.846.34372)
Supplement: XML Treatment for Laocaia [file zookeys.846.34372-treatment1.xml]

<!DOCTYPE tp:taxon-treatment
  PUBLIC "-//TaxonX//DTD Taxonomic Treatment Publishing DTD v0 20100105//EN" "tax-treatment-NSO.dtd">
<tp:taxon-treatment xmlns:tp="http://www.plazi.org/taxpub"><tp:treatment-meta><kwd-group><label>Taxon classification</label><kwd><named-content xmlns:xlink="http://www.w3.org/1999/xlink" content-type="kingdom">Animalia</named-content></kwd><kwd><named-content xmlns:xlink="http://www.w3.org/1999/xlink" content-type="order">Stylommatophora</named-content></kwd><kwd><named-content xmlns:xlink="http://www.w3.org/1999/xlink" content-type="family">Helicarionidae</named-content></kwd></kwd-group><mixed-citation publication-type="journal"><person-group><name><surname>Dedov</surname><given-names>Ivaylo</given-names></name><name><surname>Schneppat</surname><given-names>Ulrich</given-names></name><name><surname>Vu</surname><given-names>Manh Quang</given-names></name><name><surname>Huy</surname><given-names>Nguyen Quoc</given-names></name></person-group><article-title>A new semislug of the genus <italic><tp:taxon-name><tp:taxon-name-part taxon-name-part-type="genus" reg="Laocaia">Laocaia</tp:taxon-name-part></tp:taxon-name></italic> (<tp:taxon-name><tp:taxon-name-part taxon-name-part-type="class">Gastropoda</tp:taxon-name-part></tp:taxon-name>, <tp:taxon-name><tp:taxon-name-part taxon-name-part-type="infraclass">Pulmonata</tp:taxon-name-part></tp:taxon-name>, <tp:taxon-name><tp:taxon-name-part taxon-name-part-type="family">Helicarionidae</tp:taxon-name-part></tp:taxon-name>) from Vietnam</article-title><source>Zookeys</source><day>16</day><month>5</month><year>2019</year><volume>846</volume><fpage>19</fpage><lpage>30</lpage><pub-id pub-id-type="doi">10.3897/zookeys.846.34372</pub-id></mixed-citation></tp:treatment-meta><tp:nomenclature><label>Genus</label><tp:taxon-name>
                <tp:taxon-name-part taxon-name-part-type="genus" reg="Laocaia">Laocaia</tp:taxon-name-part>
              </tp:taxon-name><tp:taxon-authority>Kuzminykh, 1999</tp:taxon-authority></tp:nomenclature><tp:treatment-sec sec-type="type species" id="SECID0EZFAC"><title>Type species.</title><p><italic><tp:taxon-name><tp:taxon-name-part taxon-name-part-type="genus" reg="Laocaia">Laocaia</tp:taxon-name-part><tp:taxon-name-part taxon-name-part-type="species" reg="attenuata">attenuata</tp:taxon-name-part></tp:taxon-name></italic> Kuzminykh, 1999.</p></tp:treatment-sec><tp:treatment-sec sec-type="diagnosis" id="SECID0EKGAC"><title>Diagnosis.</title><p>small slugs with non-coiled visceral hump, rounded posteriorly, lying in V- shaped body groove; body cavity not extending into tail; shell very thin, non-spiral, internal, hemispheric, completely covering visceral hump, with small calcified part; penis short, bulbous, with large stimulator inside; epiphallus and flagellum absent; spermatheca entering atrium between vagina and penis (amended after <xref ref-type="bibr" rid="B2">Kuzminykh 1999</xref>).</p></tp:treatment-sec><tp:treatment-sec sec-type="remarks" id="SECID0EUGAC"><title>Remarks.</title><p>for the systematic position of the genus <italic><tp:taxon-name><tp:taxon-name-part taxon-name-part-type="genus" reg="Laocaia">Laocaia</tp:taxon-name-part></tp:taxon-name></italic>, we here follow <xref ref-type="bibr" rid="B3">MolluscaBase (2018)</xref>. The genus was originally placed in the family <tp:taxon-name><tp:taxon-name-part taxon-name-part-type="family">Ariophantidae</tp:taxon-name-part></tp:taxon-name> by <xref ref-type="bibr" rid="B2">Kuzminykh (1999)</xref>, which was followed by <xref ref-type="bibr" rid="B1">Bouchet et al. (2017)</xref>. However, <xref ref-type="bibr" rid="B6">Schileyko (2002</xref>, <xref ref-type="bibr" rid="B7">2011</xref>) transferred it to the family <tp:taxon-name><tp:taxon-name-part taxon-name-part-type="family">Helicarionidae</tp:taxon-name-part></tp:taxon-name>.</p></tp:treatment-sec><ref-list><ref id="B2"><mixed-citation xmlns:xlink="http://www.w3.org/1999/xlink" xlink:type="simple"><person-group><name name-style="western"><surname>Kuzminykh</surname><given-names>AA</given-names></name></person-group> (<year>1999</year>) <article-title>A new genus and two new species of land snails of the family <tp:taxon-name><tp:taxon-name-part taxon-name-part-type="family">Ariophantidae</tp:taxon-name-part></tp:taxon-name> from North Vietnam.</article-title><source>Ruthenica</source><volume>9</volume>(<issue>1</issue>): <fpage>47</fpage>–<lpage>50</lpage>.</mixed-citation></ref><ref id="B3"><mixed-citation xmlns:xlink="http://www.w3.org/1999/xlink" xlink:type="simple"><institution xlink:type="simple">MolluscaBase</institution> (<year>2018</year>) <italic><tp:taxon-name><tp:taxon-name-part taxon-name-part-type="genus">Laocaia</tp:taxon-name-part></tp:taxon-name></italic> Kuzminykh, 1999. <ext-link xlink:type="simple" ext-link-type="uri" xlink:href="http://www.molluscabase.org/aphia.php?p=taxdetails%26id=1322011">http://www.molluscabase.org/aphia.php?p=taxdetails&amp;id=1322011</ext-link> [2019-04-10]</mixed-citation></ref><ref id="B1"><mixed-citation xmlns:xlink="http://www.w3.org/1999/xlink" xlink:type="simple"><person-group><name name-style="western"><surname>Bouchet</surname><given-names>P</given-names></name><name name-style="western"><surname>Rocroi</surname><given-names>JP</given-names></name><name name-style="western"><surname>Hausdorf</surname><given-names>B</given-names></name><name name-style="western"><surname>Kaim</surname><given-names>A</given-names></name><name name-style="western"><surname>Kano</surname><given-names>Y</given-names></name><name name-style="western"><surname>Nützel</surname><given-names>A</given-names></name><name name-style="western"><surname>Parkhaev</surname><given-names>P</given-names></name><name name-style="western"><surname>Schrödl</surname><given-names>M</given-names></name><name name-style="western"><surname>Strong</surname><given-names>EE</given-names></name></person-group> (<year>2017</year>) <article-title>Revised classification, nomenclator and typification of gastropod and monoplacophoran families.</article-title><source>Malacologia</source><volume>61</volume>(<issue>1–2</issue>): <fpage>1</fpage>–<lpage>526</lpage>. <ext-link xlink:type="simple" ext-link-type="doi" xlink:href="10.4002/040.061.0201">https://doi.org/10.4002/040.061.0201</ext-link></mixed-citation></ref><ref id="B6"><mixed-citation xmlns:xlink="http://www.w3.org/1999/xlink" xlink:type="simple"><person-group><name name-style="western"><surname>Schileyko</surname><given-names>AA</given-names></name></person-group> (<year>2002</year>) <article-title>Treatise on recent terrestrial pulmonate molluscs Part 9. <tp:taxon-name><tp:taxon-name-part taxon-name-part-type="family">Helicarionidae</tp:taxon-name-part></tp:taxon-name>, <tp:taxon-name><tp:taxon-name-part taxon-name-part-type="family">Gymnarionidae</tp:taxon-name-part></tp:taxon-name>, <tp:taxon-name><tp:taxon-name-part taxon-name-part-type="family">Rhysotinidae</tp:taxon-name-part></tp:taxon-name>, <tp:taxon-name><tp:taxon-name-part taxon-name-part-type="family">Ariophantidae</tp:taxon-name-part></tp:taxon-name>.</article-title><source>Rhuthenica Supplement</source><volume>2</volume>: <fpage>1165</fpage>–<lpage>1307</lpage>.</mixed-citation></ref><ref id="B7"><mixed-citation xmlns:xlink="http://www.w3.org/1999/xlink" xlink:type="simple"><person-group><name name-style="western"><surname>Schileyko</surname><given-names>AA</given-names></name></person-group> (<year>2011</year>) <article-title>Check-list of land pulmonate molluscs of Vietnam (<tp:taxon-name><tp:taxon-name-part taxon-name-part-type="class">Gastropoda</tp:taxon-name-part></tp:taxon-name>: <tp:taxon-name><tp:taxon-name-part taxon-name-part-type="order">Stylommatophora</tp:taxon-name-part></tp:taxon-name>).</article-title><source>Ruthenica</source><volume>21</volume>(<issue>1</issue>): <fpage>1</fpage>–<lpage>68</lpage>. <ext-link xlink:type="simple" ext-link-type="uri" xlink:href="https://biotaxa.org/Ruthenica/article/view/3603">https://biotaxa.org/Ruthenica/article/view/3603</ext-link></mixed-citation></ref></ref-list></tp:taxon-treatment>
