# Supplementary material for: A new semislug of the genus Laocaia (Gastropoda, Pulmonata, Helicarionidae) from Vietnam
Source: Zookeys. 2019 May 16;846:19–30. doi: 10.3897/zookeys.846.34372 (PMC6533233; doi:10.3897/zookeys.846.34372)
Supplement: XML Treatment for Laocaia simovi [file zookeys.846.34372-treatment2.xml]

<!DOCTYPE tp:taxon-treatment
  PUBLIC "-//TaxonX//DTD Taxonomic Treatment Publishing DTD v0 20100105//EN" "tax-treatment-NSO.dtd">
<tp:taxon-treatment xmlns:tp="http://www.plazi.org/taxpub"><tp:treatment-meta><kwd-group><label>Taxon classification</label><kwd><named-content xmlns:xlink="http://www.w3.org/1999/xlink" content-type="kingdom">Animalia</named-content></kwd><kwd><named-content xmlns:xlink="http://www.w3.org/1999/xlink" content-type="order">Stylommatophora</named-content></kwd><kwd><named-content xmlns:xlink="http://www.w3.org/1999/xlink" content-type="family">Helicarionidae</named-content></kwd></kwd-group><mixed-citation publication-type="journal"><person-group><name><surname>Dedov</surname><given-names>Ivaylo</given-names></name><name><surname>Schneppat</surname><given-names>Ulrich</given-names></name><name><surname>Vu</surname><given-names>Manh Quang</given-names></name><name><surname>Huy</surname><given-names>Nguyen Quoc</given-names></name></person-group><article-title>A new semislug of the genus <italic><tp:taxon-name><tp:taxon-name-part taxon-name-part-type="genus" reg="Laocaia">Laocaia</tp:taxon-name-part></tp:taxon-name></italic> (<tp:taxon-name><tp:taxon-name-part taxon-name-part-type="class">Gastropoda</tp:taxon-name-part></tp:taxon-name>, <tp:taxon-name><tp:taxon-name-part taxon-name-part-type="infraclass">Pulmonata</tp:taxon-name-part></tp:taxon-name>, <tp:taxon-name><tp:taxon-name-part taxon-name-part-type="family">Helicarionidae</tp:taxon-name-part></tp:taxon-name>) from Vietnam</article-title><source>Zookeys</source><day>16</day><month>5</month><year>2019</year><volume>846</volume><fpage>19</fpage><lpage>30</lpage><pub-id pub-id-type="doi">10.3897/zookeys.846.34372</pub-id></mixed-citation></tp:treatment-meta><tp:nomenclature><tp:taxon-name>
                <tp:taxon-name-part taxon-name-part-type="genus" reg="Laocaia">Laocaia</tp:taxon-name-part>
                <tp:taxon-name-part taxon-name-part-type="species" reg="simovi">simovi</tp:taxon-name-part>
                <object-id xmlns:xlink="http://www.w3.org/1999/xlink" content-type="zoobank" xlink:type="simple">http://zoobank.org/5106D544-8BDC-4BBF-B04D-EEB763616827</object-id>
              </tp:taxon-name><tp:taxon-authority>Dedov &amp; Schneppat</tp:taxon-authority><tp:taxon-status xmlns:xlink="http://www.w3.org/1999/xlink" xlink:type="simple">sp. nov.</tp:taxon-status><xref ref-type="fig" rid="F2">Figs 2</xref><xref ref-type="fig" rid="F3">, 3</xref><xref ref-type="fig" rid="F4">, 4</xref><xref ref-type="fig" rid="F5">, 5</xref><xref ref-type="fig" rid="F6">, 6</xref><xref ref-type="fig" rid="F7">, 7</xref><xref ref-type="fig" rid="F8">, 8</xref></tp:nomenclature><tp:treatment-sec sec-type="Holotype" id="SECID0EEKAC"><title>Holotype.</title><p>VIETNAM: Lao Cai Province, Fansipan Mountain below peak, in monsoon influenced leaf-bearing mountain forest with dense undergrowth of bamboo, ca 2990 m; <named-content xmlns:xlink="http://www.w3.org/1999/xlink" content-type="dwc:verbatimCoordinates" xlink:type="simple"><named-content content-type="geo-json" specific-use="{&#34;type&#34;:&#34;Point&#34;,&#34;coordinates&#34;:[103.776250,22.305600]}" id="NCID0ENKAC" xlink:type="simple">22.30560°N, 103.77625°E</named-content></named-content>; 21 Sep 2018; I. Dedov, N. Simov, R. Bekchiev, P. Beron leg.; <abbrev xmlns:xlink="http://www.w3.org/1999/xlink" xlink:title="National Museum of Natural History, Sofia, Bulgaria" id="ABBRID0ERKAC" xlink:type="simple">NMNHS</abbrev> 10805, ex. coll. <abbrev xmlns:xlink="http://www.w3.org/1999/xlink" xlink:title="Institute of Biodiversity and Ecosystem Research, Bulgarian Academy of Sciences" id="ABBRID0EVKAC" xlink:type="simple">IBER-BAN</abbrev> 40339/1-A.</p></tp:treatment-sec><tp:treatment-sec sec-type="Paratypes" id="SECID0EZKAC"><title>Paratypes.</title><p>2 adults and 2 juveniles, same data as for holotype: <abbrev xmlns:xlink="http://www.w3.org/1999/xlink" xlink:title="National Museum of Natural History, Sofia, Bulgaria" id="ABBRID0E6KAC" xlink:type="simple">NMNHS</abbrev> 10806, ex. coll. <abbrev xmlns:xlink="http://www.w3.org/1999/xlink" xlink:title="Institute of Biodiversity and Ecosystem Research, Bulgarian Academy of Sciences" id="ABBRID0EDLAC" xlink:type="simple">IBER-BAN</abbrev> 40339/1-E; coll. <abbrev xmlns:xlink="http://www.w3.org/1999/xlink" xlink:title="Institute of Biodiversity and Ecosystem Research, Bulgarian Academy of Sciences" id="ABBRID0EHLAC" xlink:type="simple">IBER-BAN</abbrev>, 40339/1: B, C, D.</p><p>The paratype <abbrev xmlns:xlink="http://www.w3.org/1999/xlink" xlink:title="Institute of Biodiversity and Ecosystem Research, Bulgarian Academy of Sciences" id="ABBRID0ENLAC" xlink:type="simple">IBER-BAN</abbrev> 40339/1-C is shown in the photos of the living semislug, as well as in all photos of the preserved animal and its anatomy.</p></tp:treatment-sec><tp:treatment-sec sec-type="description" id="SECID0ERLAC"><title>Measurements of holotype.</title><p>Holotype: total length 24.12 mm, body width 6.72 mm, mantle length 15.96 mm, mantle width 6.72 mm, free mantle flap length 4.08 mm, sole length 24 mm, sole width 3.36 mm, tale length 8.28, tale width 2.52 mm, tale “horn” length 1.3 mm, tale “horn” width 1 mm, genital pore length 1.05 mm, genital pore width 0.25 mm (Fig. <xref ref-type="fig" rid="F2">2</xref>).</p><fig id="F2" position="float" orientation="portrait"><label>Figure 2.</label><caption><p><italic><tp:taxon-name><tp:taxon-name-part taxon-name-part-type="genus" reg="Laocaia">Laocaia</tp:taxon-name-part><tp:taxon-name-part taxon-name-part-type="species" reg="simovi">simovi</tp:taxon-name-part></tp:taxon-name></italic> Dedov &amp; Schneppat, sp. nov. holotype specimen in lateral left (<bold>A</bold>), dorsal (<bold>B</bold>), and lateral right (<bold>C</bold>) views.</p></caption><graphic xmlns:xlink="http://www.w3.org/1999/xlink" xlink:href="zookeys-846-019-g002.jpg" position="float" orientation="portrait" xlink:type="simple" id="oo_301840.jpg"/></fig></tp:treatment-sec><tp:treatment-sec sec-type="Differential diagnosis" id="SECID0EZMAC"><title>Differential diagnosis.</title><p>Externally, <italic><tp:taxon-name><tp:taxon-name-part taxon-name-part-type="genus" reg="Laocaia">L.</tp:taxon-name-part><tp:taxon-name-part taxon-name-part-type="species" reg="simovi">simovi</tp:taxon-name-part></tp:taxon-name></italic> Dedov &amp; Schneppat, sp. nov. differs from <italic><tp:taxon-name><tp:taxon-name-part taxon-name-part-type="genus" reg="Laocaia">L.</tp:taxon-name-part><tp:taxon-name-part taxon-name-part-type="species" reg="attenuata">attenuata</tp:taxon-name-part></tp:taxon-name></italic> and <italic><tp:taxon-name><tp:taxon-name-part taxon-name-part-type="genus" reg="Laocaia">L.</tp:taxon-name-part><tp:taxon-name-part taxon-name-part-type="species" reg="obesa">obesa</tp:taxon-name-part></tp:taxon-name></italic> by its coloration. The anterior body of <italic><tp:taxon-name><tp:taxon-name-part taxon-name-part-type="genus" reg="Laocaia">L.</tp:taxon-name-part><tp:taxon-name-part taxon-name-part-type="species" reg="attenuata">attenuata</tp:taxon-name-part></tp:taxon-name></italic> is yellow, and its head and neck show three indistinct stripes, while the mantle is marbled with irregularly arranged black spots. The posterior part of the foot is uniformly grayish. In contrast, the body of <italic><tp:taxon-name><tp:taxon-name-part taxon-name-part-type="genus" reg="Laocaia">L.</tp:taxon-name-part><tp:taxon-name-part taxon-name-part-type="species" reg="obesa">obesa</tp:taxon-name-part></tp:taxon-name></italic> is whitish-grayish colored and covered with numerous white spots. On the visceral hump, the mantle of this species displays a pattern of irregularly arranged black spots (<xref ref-type="bibr" rid="B2">Kuzminykh 1999</xref>).</p><p>Anatomically, <italic><tp:taxon-name><tp:taxon-name-part taxon-name-part-type="genus" reg="Laocaia">L.</tp:taxon-name-part><tp:taxon-name-part taxon-name-part-type="species" reg="simovi">simovi</tp:taxon-name-part></tp:taxon-name></italic> sp. nov. differs from <italic><tp:taxon-name><tp:taxon-name-part taxon-name-part-type="genus" reg="Laocaia">L.</tp:taxon-name-part><tp:taxon-name-part taxon-name-part-type="species" reg="attenuata">attenuata</tp:taxon-name-part></tp:taxon-name></italic> by the narrower base of the penis, as well as by its much more globular sarcobelum with a pointed, cone-shaped apical tip. The sarcobelum is not covered with numerous distinct papillae, but it shows very fine longitudinal striae. The striation is not well visible even under high magnification.</p><p><italic><tp:taxon-name><tp:taxon-name-part taxon-name-part-type="genus" reg="Laocaia">Laocaia</tp:taxon-name-part><tp:taxon-name-part taxon-name-part-type="species" reg="simovi">simovi</tp:taxon-name-part></tp:taxon-name></italic> sp. nov. differs from <italic><tp:taxon-name><tp:taxon-name-part taxon-name-part-type="genus" reg="Laocaia">L.</tp:taxon-name-part><tp:taxon-name-part taxon-name-part-type="species" reg="obesa">obesa</tp:taxon-name-part></tp:taxon-name></italic> by its less voluminous penis and the narrower base of the penis. The inner wall of the penis is not covered with papillae, but with almost invisible, very fine granules. The bursa copulatrix of <italic><tp:taxon-name><tp:taxon-name-part taxon-name-part-type="genus" reg="Laocaia">L.</tp:taxon-name-part><tp:taxon-name-part taxon-name-part-type="species" reg="simovi">simovi</tp:taxon-name-part></tp:taxon-name></italic> sp. nov. is of almost globular shape, the pedunculus is long, slender and of the same diameter all along its length; its bursa copulatrix is more voluminous than the penis.</p></tp:treatment-sec><tp:treatment-sec sec-type="description" id="SECID0EWAAE"><title>Description.</title><p><italic>Coloration</italic>: The primary color of the anterior body is light-ocher-brownish. The head, including the ommatophores, is of a grayish-ocher color. The black eye spot on top of the ommatophores is contrasting and well visible. The “tale”, e.g. the posterior part of the foot is of a deep brick red color. This coloration continues anteriorly until the lower sides of the head, where it fades. The whole body shows a pattern of irregularly dispersed, white-yellowish and brownish-blackish spots and markings, which are also irregular in size, shape and placement between specimens. The brownish-blackish spots are missing on the neck and lower frontal sides of the body. The well pronounced dorsal edge of the “U” shaped dorsal groove behind the visceral hump is yellowish (Fig. <xref ref-type="fig" rid="F3">3</xref>). The sole in living specimens is subdivided in two reddish lateral sole fields and a central creamy-yellowish field (Fig. <xref ref-type="fig" rid="F4">4A</xref>). In preserved animals, the complete sole loses its differentiating pigmentation (Fig. <xref ref-type="fig" rid="F4">4B</xref>), which is also the case for all other body-parts of the specimens. All colorful pigments (besides melanin) are dissolved in ethanol during the preservation process (Fig. <xref ref-type="fig" rid="F5">5A, B</xref>). On the entire body, the slime is thin, transparent and colorless (see Fig. <xref ref-type="fig" rid="F6">6B</xref>). There was no defensive slime of different color or consistence observed in living specimens.</p><fig id="F3" position="float" orientation="portrait"><label>Figure 3.</label><caption><p><italic><tp:taxon-name><tp:taxon-name-part taxon-name-part-type="genus" reg="Laocaia">Laocaia</tp:taxon-name-part><tp:taxon-name-part taxon-name-part-type="species" reg="simovi">simovi</tp:taxon-name-part></tp:taxon-name></italic> Dedov &amp; Schneppat, sp. nov. coloration of the body with the visceral hump and U-shaped dorsal groove.</p></caption><graphic xmlns:xlink="http://www.w3.org/1999/xlink" xlink:href="zookeys-846-019-g003.jpg" position="float" orientation="portrait" xlink:type="simple" id="oo_302486.jpg"/></fig><fig id="F4" position="float" orientation="portrait"><label>Figure 4.</label><caption><p><italic><tp:taxon-name><tp:taxon-name-part taxon-name-part-type="genus" reg="Laocaia">Laocaia</tp:taxon-name-part><tp:taxon-name-part taxon-name-part-type="species" reg="simovi">simovi</tp:taxon-name-part></tp:taxon-name></italic> Dedov &amp; Schneppat, sp. nov. sole coloration and sole zones in a living specimen (<bold>A</bold>) picture was taken in situ in the field, when the first animal was collected in the box, and sole of preserved animal (<bold>B</bold>).</p></caption><graphic xmlns:xlink="http://www.w3.org/1999/xlink" xlink:href="zookeys-846-019-g004.jpg" position="float" orientation="portrait" xlink:type="simple" id="oo_301842.jpg"/></fig><p><italic>Body</italic>: The body (n = 3, adult specimens) is slender, elongated, and of comparatively small size and fits the known body dimensions of species within the genus <italic><tp:taxon-name><tp:taxon-name-part taxon-name-part-type="genus" reg="Laocaia">Laocaia</tp:taxon-name-part></tp:taxon-name></italic>. The total length of preserved adult specimens is 21.12–26.40 mm. The body width is 5.76–6.72 mm. The visceral hump length is 11.52–15.96 mm. The visceral hump width is equal to the body width. The free mantle flap is 3.60–4.08 mm. In living animals, the integument of the anterior part of the body, including the mantle over the visceral hump, is very finely granulated, but looks smooth on the photo of a living specimen (Fig. <xref ref-type="fig" rid="F3">3</xref>). However, the integument of the posterior part of the foot, as well as of the body flanks, is visibly roughly sculptured with big and well-rounded granules, which appear almost like the wrinkle rows in other slugs. This sculpture of the integument disappeared in all specimens during preservation, and not even the grooves between the sculptural elements remained (Fig. <xref ref-type="fig" rid="F5">5A, B</xref>). The posterior part of the foot is laterally depressed and formed like a steep roof. Observed with the naked eye, it resembles a keel structure, but there is no real keel like in <tp:taxon-name><tp:taxon-name-part taxon-name-part-type="family">Limacidae</tp:taxon-name-part></tp:taxon-name>, for example. The length of the posterior part of the foot is 7.08–9.48 mm; the width is 2.40–2.64 mm. The dorsum has a little hornlike prolongation at its posterior end. The posterior horn length is 1.30–1.32 mm; the posterior prolongation width is 0.72–1.00 mm. The posterior prolongation is slightly longer than the foot in living animals (see Fig. <xref ref-type="fig" rid="F6">6A</xref>). The posterior prolongation is separated from the dorsum with a slit and lays on it (observed in preserved specimens). The enlarged and bubble-shaped visceral hump with the entity of the visceral mass is lying in the body cavity. The mantle fully covers the shell, also in the juvenile specimens, and no slit was observed. The body cavity is not enlarged into the posterior part of the foot, which is fully muscular. The sole is narrow, only about a third of the body width, divided in three longitudinally fields, equally finely sculptured resembling small blisters (see Fig. <xref ref-type="fig" rid="F4">4B</xref>). The sole length is 21.26–26.04 mm, sole width 3.00–3.36 mm, the lateral zones 1.08–1.2 mm, and the central zone 0.84–0.96 mm. The pneumostome is located more or less centrally of the right of the mantle. The wide and deep dorsal U-shaped groove behind the visceral hump, as well as the lack of organs, except muscles in the posterior part of the foot, allows <italic><tp:taxon-name><tp:taxon-name-part taxon-name-part-type="genus" reg="Laocaia">Laocaia</tp:taxon-name-part><tp:taxon-name-part taxon-name-part-type="species" reg="simovi">simovi</tp:taxon-name-part></tp:taxon-name></italic> sp. nov. to move its raised “tale” very fast from side to side (refer to biological and ecological observations). In mature animals, the genital pore is well visible, about 2.1–2.6 mm posterior to the front on the right side of the neck, a little below the base of the right ommatophore. The length of the genital pore is 1.05–1.10 mm; the width is 0.25–0.30 mm (Fig. <xref ref-type="fig" rid="F5">5A</xref>).</p><fig id="F5" position="float" orientation="portrait"><label>Figure 5.</label><caption><p><italic><tp:taxon-name><tp:taxon-name-part taxon-name-part-type="genus" reg="Laocaia">Laocaia</tp:taxon-name-part><tp:taxon-name-part taxon-name-part-type="species" reg="simovi">simovi</tp:taxon-name-part></tp:taxon-name></italic> Dedov &amp; Schneppat, sp. nov. preserved specimen, paratype <abbrev xmlns:xlink="http://www.w3.org/1999/xlink" xlink:title="Institute of Biodiversity and Ecosystem Research, Bulgarian Academy of Sciences" id="ABBRID0ELFAE" xlink:type="simple">IBER-BAN</abbrev> 40339/1-C, lateral right (<bold>A</bold>) and dorsal (<bold>B</bold>) view. The white arrow points to the genital pore.</p></caption><graphic xmlns:xlink="http://www.w3.org/1999/xlink" xlink:href="zookeys-846-019-g005.jpg" position="float" orientation="portrait" xlink:type="simple" id="oo_301843.jpg"/></fig><fig id="F6" position="float" orientation="portrait"><label>Figure 6.</label><caption><p><italic><tp:taxon-name><tp:taxon-name-part taxon-name-part-type="genus" reg="Laocaia">Laocaia</tp:taxon-name-part><tp:taxon-name-part taxon-name-part-type="species" reg="simovi">simovi</tp:taxon-name-part></tp:taxon-name></italic> Dedov &amp; Schneppat, sp. nov. pointed posterior end of the dorsum with the horn-like structure (<bold>A</bold>) and the coloration of the slime (<bold>B</bold>).</p></caption><graphic xmlns:xlink="http://www.w3.org/1999/xlink" xlink:href="zookeys-846-019-g006.jpg" position="float" orientation="portrait" xlink:type="simple" id="oo_301844.jpg"/></fig><p><italic>Shell</italic>: The vestigial shell is placed on the anterior roof of the visceral hump. The more calcified apical part of it is situated on the anterior part of the shell. The whole shell is found somewhat central right from the body axis. In other known vestigial shells, the small calcified part is situated apically. The thin seam of periostracum is posterior to the hard plate, rather than anterior to it in other <italic><tp:taxon-name><tp:taxon-name-part taxon-name-part-type="genus" reg="Laocaia">Laocaia</tp:taxon-name-part></tp:taxon-name></italic> species. The apex is well distinguished and positioned almost centrally. The whole vestigial shell is completely covered with the mantle. It is difficult to extract it out of the shell-bed without damage. The shell is very thin and transparent. Under high magnification it is grainy, calcareous from ventral, except the much harder, triangulate, more massive calcified plate of creamy-white opaque color. The shell is without any remains of a helicoid apex, more like those, usually found in <tp:taxon-name><tp:taxon-name-part taxon-name-part-type="family">Limacidae</tp:taxon-name-part></tp:taxon-name>, <tp:taxon-name><tp:taxon-name-part taxon-name-part-type="family">Agriolimacidae</tp:taxon-name-part></tp:taxon-name> or <tp:taxon-name><tp:taxon-name-part taxon-name-part-type="family">Milacidae</tp:taxon-name-part></tp:taxon-name> (Fig. <xref ref-type="fig" rid="F7">7A–C</xref>). The periostracum is somewhat glossy and of pale-yellow color.</p><p><italic>Anatomy of genital organs</italic> (Fig. <xref ref-type="fig" rid="F8">8A–E</xref>): ♂-parts: the penis (p) is relatively short, widened in its middle section and generally fusiform, narrow in its basal part – length: 2.80 mm, width – base: 1.08 mm, – middle section: 1.56 mm. The walls of the penis are muscular, its interior walls are very finely granulated. Inside the penis, at its posterior end, a globular sarcobelum (sb), with a pointed, cone-shaped apical tip. Its surface is fine longitudinally striated, but the striation is not well visible even under high magnification (Fig. <xref ref-type="fig" rid="F7">7D, E</xref>). Below the sarcobelum, there is the simple opening of the vas deferens. The musculus retractor penis (mrp) is short and thick. Its length is 0.84 mm, width is 0.33–0.66 mm. The musculus retractor penis is attached almost apically to the posterior end of the penis. The vas deferens (<abbrev xmlns:xlink="http://www.w3.org/1999/xlink" xlink:title="vas deferens" id="ABBRID0E5HAE" xlink:type="simple">vd</abbrev>) is short and thinner than the penis. It attaches to the outer wall of the penis and inserts at the penis aside the mrp. The vas deferens is wrapped tightly with connective tissue around the penis (Fig. <xref ref-type="fig" rid="F8">8B</xref>). An epiphallus or a flagellum is absent.</p><fig id="F7" position="float" orientation="portrait"><label>Figure 7.</label><caption><p><italic><tp:taxon-name><tp:taxon-name-part taxon-name-part-type="genus" reg="Laocaia">Laocaia</tp:taxon-name-part><tp:taxon-name-part taxon-name-part-type="species" reg="simovi">simovi</tp:taxon-name-part></tp:taxon-name></italic> Dedov &amp; Schneppat, sp. nov. vestigial shell (<bold>A</bold>) position of its calcified part on anterior roof of the visceral hump indicated by black arrow, the visceral hump indicated by grayish ellipse; dorsal view of the shell (<bold>B</bold>) ventral view of the shell (<bold>C</bold>).</p></caption><graphic xmlns:xlink="http://www.w3.org/1999/xlink" xlink:href="zookeys-846-019-g007.jpg" position="float" orientation="portrait" xlink:type="simple" id="oo_301845.jpg"/></fig><fig id="F8" position="float" orientation="portrait"><label>Figure 8.</label><caption><p><italic><tp:taxon-name><tp:taxon-name-part taxon-name-part-type="genus" reg="Laocaia">Laocaia</tp:taxon-name-part><tp:taxon-name-part taxon-name-part-type="species" reg="simovi">simovi</tp:taxon-name-part></tp:taxon-name></italic> Dedov &amp; Schneppat, sp. nov. genital anatomy, the whole sexual system (<bold>A</bold>), male part of the sexual system (<bold>B</bold>), sexual system, opposite view (<bold>C</bold>), position of the sarcobelum inside of the penis (<bold>D</bold>), and inverted (<bold>E</bold>). Abbreviations: <bold>p</bold> – penis; <bold>sb</bold> – sarcobelum, <bold>mrp</bold> – musculus retractor penis, <bold><abbrev xmlns:xlink="http://www.w3.org/1999/xlink" xlink:title="vas deferens" id="ABBRID0EIKAE" xlink:type="simple">vd</abbrev></bold> – vas deferens, <bold><abbrev xmlns:xlink="http://www.w3.org/1999/xlink" xlink:title="atrium" id="ABBRID0ENKAE" xlink:type="simple">at</abbrev></bold> – atrium, <bold><abbrev xmlns:xlink="http://www.w3.org/1999/xlink" xlink:title="bursa copulatrix" id="ABBRID0ESKAE" xlink:type="simple">bc</abbrev></bold> – bursa copulatrix, <bold><abbrev xmlns:xlink="http://www.w3.org/1999/xlink" xlink:title="pedunculus" id="ABBRID0EXKAE" xlink:type="simple">pd</abbrev></bold> – pedunculus, <bold><abbrev xmlns:xlink="http://www.w3.org/1999/xlink" xlink:title="albumen gland" id="ABBRID0E3KAE" xlink:type="simple">ag</abbrev></bold> – albumen gland, <bold><abbrev xmlns:xlink="http://www.w3.org/1999/xlink" xlink:title="hermaphroditic gland" id="ABBRID0EBLAE" xlink:type="simple">hg</abbrev></bold> – hermaphroditic gland, <bold><abbrev xmlns:xlink="http://www.w3.org/1999/xlink" xlink:title="hermaphroditic duct" id="ABBRID0EGLAE" xlink:type="simple">hd</abbrev></bold> – hermaphroditic duct.</p></caption><graphic xmlns:xlink="http://www.w3.org/1999/xlink" xlink:href="zookeys-846-019-g008.jpg" position="float" orientation="portrait" xlink:type="simple" id="oo_301846.jpg"/></fig><p>♀-parts: Bursa copulatrix (<abbrev xmlns:xlink="http://www.w3.org/1999/xlink" xlink:title="bursa copulatrix" id="ABBRID0ERLAE" xlink:type="simple">bc</abbrev>) is big, almost spherical – length: 3.09 mm, width: 2.40 mm, with a relatively long pedunculus (<abbrev xmlns:xlink="http://www.w3.org/1999/xlink" xlink:title="pedunculus" id="ABBRID0EVLAE" xlink:type="simple">pd</abbrev>) – length: 4.62 mm, width: 0.93 mm over its complete length. A spermatophore was not found in the pedunculus or bursa copulatrix. The albumen gland (<abbrev xmlns:xlink="http://www.w3.org/1999/xlink" xlink:title="albumen gland" id="ABBRID0EZLAE" xlink:type="simple">ag</abbrev>) is very large and pale yellowish-white – length: 4.14 mm, width: 2.55–2.76 mm. The free oviduct (fod) is basally conical and then twisted and folded with approximate length of 3.7 mm and a width of 0.9–1.1 mm. It inserts to the atrium at almost the same position as the penis.</p><p>♂♀-parts: The atrium (<abbrev xmlns:xlink="http://www.w3.org/1999/xlink" xlink:title="atrium" id="ABBRID0E6LAE" xlink:type="simple">at</abbrev>) is short and tubular. The hermaphroditic gland (<abbrev xmlns:xlink="http://www.w3.org/1999/xlink" xlink:title="hermaphroditic gland" id="ABBRID0EDMAE" xlink:type="simple">hg</abbrev>) is big, relatively globular with a length of 3.6 mm and a width of 2.4 mm, gray-brownish and covered with a dense blackish, irregular connective tissue. The hermaphroditic duct (<abbrev xmlns:xlink="http://www.w3.org/1999/xlink" xlink:title="hermaphroditic duct" id="ABBRID0EHMAE" xlink:type="simple">hd</abbrev>) is short, twisted and folded all along its length with a width of 0.54–0.6 mm. The spermoviduct (sod) is of 1.11–1.14 mm width.</p><p><italic>Biological and ecological observations</italic>: Up to now, the species was found in epiphytic plant-groups, on elevated branches, in the tree crowns in the forests just below the Fansipan peak. If the animal is touched, it first tries to escape very fast, but if caught, the semislug takes a position with the head inverted and starts to wag its raised “tail” very fast from one side to the other, probably imitating land leeches (<tp:taxon-name><tp:taxon-name-part taxon-name-part-type="subclass">Hirudinea</tp:taxon-name-part></tp:taxon-name>). This behavior can be interpreted to be a protective measure against predators, but also to flip itself down from twigs or leaves to the forest floor in order to escape a potential predator. Similar observations of rapid “tail movement” are published by <xref ref-type="bibr" rid="B9">Wiktor (2002)</xref> for the semislug species <italic><tp:taxon-name><tp:taxon-name-part taxon-name-part-type="genus" reg="Cryptaustenia">Cryptaustenia</tp:taxon-name-part><tp:taxon-name-part taxon-name-part-type="species" reg="saltatoria">saltatoria</tp:taxon-name-part></tp:taxon-name></italic> Wiktor, 2002 and <italic><tp:taxon-name><tp:taxon-name-part taxon-name-part-type="genus" reg="Cryptaustenia">Cryptaustenia</tp:taxon-name-part><tp:taxon-name-part taxon-name-part-type="species" reg="obesa">obesa</tp:taxon-name-part></tp:taxon-name></italic> Wiktor, 2002 (<tp:taxon-name><tp:taxon-name-part taxon-name-part-type="family">Helicarionidae</tp:taxon-name-part></tp:taxon-name>) in New Guinea.</p></tp:treatment-sec><tp:treatment-sec sec-type="distribution" id="SECID0ETNAE"><title>Distribution.</title><p>Up to now this species is known only from its type locality.</p></tp:treatment-sec><tp:treatment-sec sec-type="etymology" id="SECID0EYNAE"><title>Derivatio nominis.</title><p>This new species is named after our friend and biologist Dr. Nikolay Simov, <abbrev xmlns:xlink="http://www.w3.org/1999/xlink" xlink:title="National Museum of Natural History, Sofia, Bulgaria" id="ABBRID0E5NAE" xlink:type="simple">NMNHS</abbrev>, Sofia, Bulgaria, who found the first specimen of the species.</p></tp:treatment-sec><ref-list><ref id="B2"><mixed-citation xmlns:xlink="http://www.w3.org/1999/xlink" xlink:type="simple"><person-group><name name-style="western"><surname>Kuzminykh</surname><given-names>AA</given-names></name></person-group> (<year>1999</year>) <article-title>A new genus and two new species of land snails of the family <tp:taxon-name><tp:taxon-name-part taxon-name-part-type="family">Ariophantidae</tp:taxon-name-part></tp:taxon-name> from North Vietnam.</article-title><source>Ruthenica</source><volume>9</volume>(<issue>1</issue>): <fpage>47</fpage>–<lpage>50</lpage>.</mixed-citation></ref><ref id="B9"><mixed-citation xmlns:xlink="http://www.w3.org/1999/xlink" xlink:type="simple"><person-group><name name-style="western"><surname>Wiktor</surname><given-names>A</given-names></name></person-group> (<year>2002</year>) <article-title>Terrestrial Gastropods of the Province of Madang in Papua New Guinea. Part II. Two species of <italic><tp:taxon-name><tp:taxon-name-part taxon-name-part-type="genus">Cryptaustenia</tp:taxon-name-part></tp:taxon-name></italic> Cockerell, 1898 (<tp:taxon-name><tp:taxon-name-part taxon-name-part-type="infraclass">Pulmonata</tp:taxon-name-part></tp:taxon-name>: <tp:taxon-name><tp:taxon-name-part taxon-name-part-type="family">Helicarionidae</tp:taxon-name-part></tp:taxon-name>) new to the science.</article-title><source>Folia Malacologica</source><volume>10</volume>(<issue>4</issue>): <fpage>225</fpage>–<lpage>231</lpage>.<ext-link xlink:type="simple" ext-link-type="doi" xlink:href="10.12657/folmal.010.014">https://doi.org/10.12657/folmal.010.014</ext-link></mixed-citation></ref></ref-list></tp:taxon-treatment>
